# Supplementary material for: Prunus persica Terpene Synthase PpTPS1 Interacts with PpABI5 to Enhance Salt Resistance in Transgenic Tomatoes
Source: Front Plant Sci. 2022 Feb 23;13:807342. doi: 10.3389/fpls.2022.807342 (PMC8905318; doi:10.3389/fpls.2022.807342)
Supplement: Supplementary file 1 [file Data_Sheet_1.zip]

Archive with 1 entries (1 files):
- Data Sheet 1
